# Supplementary material for: Expression of a Chlorophyll b Reductase Gene from Zoysia japonica Causes Changes in Leaf Color and Chlorophyll Morphology in Agrostis stolonifera
Source: Int J Mol Sci. 2022 May 27;23(11):6032. doi: 10.3390/ijms23116032 (PMC9181577; doi:10.3390/ijms23116032)
Supplement: Supplementary file 1 [file ijms-23-06032-s001.zip]

Archive with 1 entries (1 files):
- ijms-1713878-supplementary.pdf
